# Supplementary material for: Creatine Levels in Patients with Phenylketonuria and Mild Hyperphenylalaninemia: A Pilot Study
Source: Life (Basel). 2021 May 6;11(5):425. doi: 10.3390/life11050425 (PMC8148514; doi:10.3390/life11050425)
Supplement: Supplementary file 1 [file life-11-00425-s001.zip]

Archive with 1 entries (1 files):
- life-1184473-supplementary.pdf
